# Supplementary material for: Characterization of Unique Small RNA Populations from Rice Grain
Source: PLoS One. 2008 Aug 6;3(8):e2871. doi: 10.1371/journal.pone.0002871 (PMC2518513; doi:10.1371/journal.pone.0002871)
Supplement: Table S1 — Sources of genome and transcriptome data. (0.02 MB XLS) [file pone.0002871.s004.xls]

## Sheet: Sheet1
Table S1 Sources of genome and transcriptome data
Database	Source	Version	URL	Size (MB)
Human genome	NCBI	36.1	http://hgdownload.cse.ucsc.edu/goldenPath/hg18/bigZips/chromFa.zip	2881
Fruit fly genome	FLYBASE	4.3	http://flybase.net/genomes/Drosophila_melanogaster/current/fasta/dmel-all-chromosome-r4.3.fasta	118
Rice genome	TIGR	4.0	ftp://ftp.tigr.org/pub/data/Eukaryotic_Projects/o_sativa/annotation_dbs/pseudomolecules/version_4.0/all_chrs/all.con	378
Arabidopsis genome	TAIR	5.0	ftp://ftp.arabidopsis.org/home/tair/Sequences/whole_chromosomes/	120
Poplar genome (P. trichocarpa)	DOE JGI	1.0	http://genome.jgi-psf.org/Poptr1/Poptr1.download.ftp.html	427
Green alga genome (C. reinhardtii)	DOE JGI	3.1	http://genome.jgi-psf.org/Chlre3/Chlre3.download.ftp.html	105
G. lamblia genome (ATCC 50803)	Marine Biological Laboratory	1.0	http://gmod.mbl.edu/perl/site/giardia?page=download	11
C. elegans genome	WormBase	WS165	ftp://ftp.wormbase.org/pub/wormbase/genomes/elegans/sequences/dna/	100
Rice blast genome (M. grisea)	Broad Institute	5.0	http://www.broad.mit.edu/annotation/genome/magnaporthe_grisea/Downloads.html	39
Rice mitochondrial	NCBI	BA000029.3	http://www.ncbi.nlm.nih.gov/entrez/viewer.fcgi?db=nucleotide&val=47118326	0.49
Rice plastid	NCBI	NC_001320.1	http://www.ncbi.nlm.nih.gov/entrez/viewer.fcgi??db=nucleotide&val=NC_001320	0.13
Human transcriptome	NCBI	36.1	ftp://ftp.ncbi.nlm.nih.gov/genomes/H_sapiens/RNA/rna.fa.gz	105
Fruit fly transcriptome	FLYBASE	4.3	http://flybase.net/genomes/Drosophila_melanogaster/current/fasta/dmel-all-transcript-r4.3.fasta	45
Rice transcriptome	TIGR	4.0	ftp://ftp.tigr.org/pub/data/Eukaryotic_Projects/o_sativa/annotation_dbs/pseudomolecules/version_4.0/all_chrs/all.cDNA	104
