# Supplementary material for: Characterization of Unique Small RNA Populations from Rice Grain
Source: PLoS One. 2008 Aug 6;3(8):e2871. doi: 10.1371/journal.pone.0002871 (PMC2518513; doi:10.1371/journal.pone.0002871)
Supplement: Table S3 — Small RNA probes for Northern blot analysis & Target Validation (0.02 MB XLS) [file pone.0002871.s006.xls]

## Sheet: Sheet1
Table S3 Small RNA probes for Northern blot analysis & Target Validation
ID#	miRMON	Probe Sequence	Length
1076577	miRMON13	AGCAGCAAGGATTGAATCCTA	21
370903	miRMON18	TGTTTGCTGATGGTCATCTAA	21
1319082	miRMON22	ACGACTACTAGTGATTCCTCA	21
1027627	miRMON24	CATCGGGTTACACCTCCATCCATA	24
338161	miRMON25	CGGTGGTCCCGGCCTCCTCGT	21
	P7	CGGCGTTCTCTTGGTGGGGCA	21
	P6	TGCTGATGTTGTTGGTGGCCA	21
	P5	TGAAGATGGTGCCCATCCATA	21
	miR173	GTGATTTCTCTCTGCAAGCGAA	22
	ta-siRNA255	TACGCTATGTTGGACTTAGAA	21
ID #	miRMON	Predicted Targets	Gene Specific Primer 1	Gene Specific Primer 2
1076577	miRMON13	Os10g35436/PPR repeat	CTGAGACCATGCTGGCAAGTAAC	GTCCAGACAGATGCCTCGATC
370903	miRMON18	Os02g45520/SPX domain	CCAATTTCTCGATTCTGCTAGCAAGATGGC	CAATCTTCTCAATCTGATCATCAAGCATCC
370903	miRMON18	Os04g48390/SPX domain	CAATTCCTCAATCCTATTAGCAAGGTGGCC	CAATCTGTTCATCAAGAATTCTTGAGAAC
